# Supplementary material for: A new Dermatohomoeus from the Ulu Temburong forest, Brunei (Coleoptera, Leiodidae)
Source: Biodivers Data J. 2026 Jul 20;14:e202669. doi: 10.3897/BDJ.14.e202669 (PMC13408555; doi:10.3897/BDJ.14.e202669)
Supplement: XML Treatment for Dermatohomoeus sagittarius [file BDJ.14.e202669-treatment1.xml]

<!DOCTYPE tp:taxon-treatment
  PUBLIC "-//TaxonX//DTD Taxonomic Treatment Publishing DTD v0 20100105//EN" "tax-treatment-NSO.dtd">
<tp:taxon-treatment xmlns:tp="http://www.plazi.org/taxpub"><tp:treatment-meta><mixed-citation publication-type="journal"><person-group><name><surname>Lasco</surname><given-names>Immanuel John S.</given-names></name><name><surname>Rossen</surname><given-names>Nick</given-names></name><name><surname>Focaia</surname><given-names>Riccardo</given-names></name><name><surname>Rossi</surname><given-names>Niccolò</given-names></name><name><surname>van Rijn</surname><given-names>Bram</given-names></name><name><surname>Koopmans</surname><given-names>Hugo</given-names></name><name><surname>Koomen</surname><given-names>Peter</given-names></name><name><surname>Alford</surname><given-names>David</given-names></name><name><surname>Beuger</surname><given-names>Boukje</given-names></name><name><surname>Diaconu</surname><given-names>Dumitru</given-names></name><name><surname>Fiorentino</surname><given-names>Francesco</given-names></name><name><surname>Zulkarnaen</surname><given-names>Rizmoon Nurul</given-names></name><name><surname>Holbrook</surname><given-names>Larry</given-names></name><name><surname>Gómez-Zapata</surname><given-names>Paula A.</given-names></name><name><surname>Kahar</surname><given-names>Rafhiah Siti</given-names></name><name><surname>Delledonne</surname><given-names>Massimo</given-names></name><name><surname>Cicuzza</surname><given-names>Daniele</given-names></name><name><surname>Njunjić</surname><given-names>Iva</given-names></name><name><surname>Schilthuizen</surname><given-names>Menno</given-names></name></person-group><article-title>A new <italic><tp:taxon-name><tp:taxon-name-part taxon-name-part-type="genus" reg="Dermatohomoeus">Dermatohomoeus</tp:taxon-name-part></tp:taxon-name></italic> from the Ulu Temburong forest, Brunei (<tp:taxon-name><tp:taxon-name-part taxon-name-part-type="order" reg="Coleoptera">Coleoptera</tp:taxon-name-part></tp:taxon-name>, <tp:taxon-name><tp:taxon-name-part taxon-name-part-type="family" reg="Leiodidae">Leiodidae</tp:taxon-name-part></tp:taxon-name>)</article-title><source>Biodivers Data J</source><day>20</day><month>07</month><year>2026</year><volume>14</volume><pub-id pub-id-type="doi">10.3897/BDJ.14.e202669</pub-id></mixed-citation></tp:treatment-meta><tp:nomenclature><tp:taxon-name><object-id xmlns:xlink="http://www.w3.org/1999/xlink" content-type="arpha" xlink:type="simple">A71B905D-C181-5FE0-9DBA-5F0DA2BE8D26</object-id><tp:taxon-name-part taxon-name-part-type="genus">Dermatohomoeus</tp:taxon-name-part> <tp:taxon-name-part taxon-name-part-type="species">sagittarius</tp:taxon-name-part></tp:taxon-name><tp:taxon-authority>Lasco, Rossen &amp; Schilthuizen</tp:taxon-authority><tp:taxon-status xmlns:xlink="http://www.w3.org/1999/xlink" xlink:type="simple">sp. nov.</tp:taxon-status></tp:nomenclature><tp:treatment-sec sec-type="materials"><title>Materials</title><list list-type="alpha-lower" list-content="occurrences"><list-item><p><bold>Type status:</bold> <named-content xmlns:xlink="http://www.w3.org/1999/xlink" content-type="dwc:typeStatus" xlink:type="simple">Holotype</named-content>. <bold>Occurrence:</bold> individualCount: <named-content xmlns:xlink="http://www.w3.org/1999/xlink" content-type="dwc:individualCount" xlink:type="simple">1</named-content>; sex: <named-content xmlns:xlink="http://www.w3.org/1999/xlink" content-type="dwc:sex" xlink:type="simple">male</named-content>; lifeStage: <named-content xmlns:xlink="http://www.w3.org/1999/xlink" content-type="dwc:lifeStage" xlink:type="simple">adult</named-content>; otherCatalogNumbers: <named-content xmlns:xlink="http://www.w3.org/1999/xlink" content-type="dwc:otherCatalogNumbers" xlink:type="simple">UBDM.3.07895</named-content>; occurrenceID: <named-content xmlns:xlink="http://www.w3.org/1999/xlink" content-type="dwc:occurrenceID" xlink:type="simple">352CE81E-6723-5706-B2D5-FA55EDB0B621</named-content>; <bold>Taxon:</bold> scientificName: <named-content xmlns:xlink="http://www.w3.org/1999/xlink" content-type="dwc:scientificName" xlink:type="simple"><tp:taxon-name><tp:taxon-name-part taxon-name-part-type="genus" reg="Dermatohomoeus">Dermatohomoeus</tp:taxon-name-part> <tp:taxon-name-part taxon-name-part-type="species" reg="sagittarius">sagittarius</tp:taxon-name-part></tp:taxon-name> Lasco et al., 2026</named-content>; kingdom: <named-content xmlns:xlink="http://www.w3.org/1999/xlink" content-type="dwc:kingdom" xlink:type="simple"><tp:taxon-name><tp:taxon-name-part taxon-name-part-type="kingdom" reg="Animalia">Animalia</tp:taxon-name-part></tp:taxon-name></named-content>; phylum: <named-content xmlns:xlink="http://www.w3.org/1999/xlink" content-type="dwc:phylum" xlink:type="simple"><tp:taxon-name><tp:taxon-name-part taxon-name-part-type="phylum" reg="Arthropoda">Arthropoda</tp:taxon-name-part></tp:taxon-name></named-content>; class: <named-content xmlns:xlink="http://www.w3.org/1999/xlink" content-type="dwc:class" xlink:type="simple"><tp:taxon-name><tp:taxon-name-part taxon-name-part-type="class" reg="Insecta">Insecta</tp:taxon-name-part></tp:taxon-name></named-content>; order: <named-content xmlns:xlink="http://www.w3.org/1999/xlink" content-type="dwc:order" xlink:type="simple"><tp:taxon-name><tp:taxon-name-part taxon-name-part-type="order" reg="Coleoptera">Coleoptera</tp:taxon-name-part></tp:taxon-name></named-content>; family: <named-content xmlns:xlink="http://www.w3.org/1999/xlink" content-type="dwc:family" xlink:type="simple"><tp:taxon-name><tp:taxon-name-part taxon-name-part-type="family" reg="Leiodidae">Leiodidae</tp:taxon-name-part></tp:taxon-name></named-content>; genus: <named-content xmlns:xlink="http://www.w3.org/1999/xlink" content-type="dwc:genus" xlink:type="simple"><tp:taxon-name><tp:taxon-name-part taxon-name-part-type="genus" reg="Dermatohomoeus">Dermatohomoeus</tp:taxon-name-part></tp:taxon-name></named-content>; specificEpithet: <named-content xmlns:xlink="http://www.w3.org/1999/xlink" content-type="dwc:specificEpithet" xlink:type="simple">sagittarius</named-content>; taxonRank: <named-content xmlns:xlink="http://www.w3.org/1999/xlink" content-type="dwc:taxonRank" xlink:type="simple">species</named-content>; scientificNameAuthorship: <named-content xmlns:xlink="http://www.w3.org/1999/xlink" content-type="dwc:scientificNameAuthorship" xlink:type="simple">Lasco et al.</named-content>; nomenclaturalCode: <named-content xmlns:xlink="http://www.w3.org/1999/xlink" content-type="dwc:nomenclaturalCode" xlink:type="simple">ICZN</named-content>; <bold>Location:</bold> higherGeography: <named-content xmlns:xlink="http://www.w3.org/1999/xlink" content-type="dwc:higherGeography" xlink:type="simple">Borneo; Brunei Darussalam; Temburong district; Kuala Belalong Field Studies Centre</named-content>; continent: <named-content xmlns:xlink="http://www.w3.org/1999/xlink" content-type="dwc:continent" xlink:type="simple">Asia</named-content>; island: <named-content xmlns:xlink="http://www.w3.org/1999/xlink" content-type="dwc:island" xlink:type="simple">Borneo</named-content>; country: <named-content xmlns:xlink="http://www.w3.org/1999/xlink" content-type="dwc:country" xlink:type="simple">Brunei</named-content>; stateProvince: <named-content xmlns:xlink="http://www.w3.org/1999/xlink" content-type="dwc:stateProvince" xlink:type="simple">Temburong</named-content>; locality: <named-content xmlns:xlink="http://www.w3.org/1999/xlink" content-type="dwc:locality" xlink:type="simple">Kuala Belalong Field Studies Centre</named-content>; verbatimElevation: <named-content xmlns:xlink="http://www.w3.org/1999/xlink" content-type="dwc:verbatimElevation" xlink:type="simple">150 m</named-content>; decimalLatitude: <named-content xmlns:xlink="http://www.w3.org/1999/xlink" content-type="dwc:decimalLatitude" xlink:type="simple">4.54</named-content>; decimalLongitude: <named-content xmlns:xlink="http://www.w3.org/1999/xlink" content-type="dwc:decimalLongitude" xlink:type="simple">115.17</named-content>; <bold>Identification:</bold> identifiedBy: <named-content xmlns:xlink="http://www.w3.org/1999/xlink" content-type="dwc:identifiedBy" xlink:type="simple">Menno Schilthuizen</named-content>; dateIdentified: <named-content xmlns:xlink="http://www.w3.org/1999/xlink" content-type="dwc:dateIdentified" xlink:type="simple">14-10-2025</named-content>; <bold>Event:</bold> samplingProtocol: <named-content xmlns:xlink="http://www.w3.org/1999/xlink" content-type="dwc:samplingProtocol" xlink:type="simple">Leaf litter sampling</named-content>; samplingEffort: <named-content xmlns:xlink="http://www.w3.org/1999/xlink" content-type="dwc:samplingEffort" xlink:type="simple">10 l of leaf litter</named-content>; eventDate: <named-content xmlns:xlink="http://www.w3.org/1999/xlink" content-type="dwc:eventDate" xlink:type="simple">08-10-2025</named-content>; year: <named-content xmlns:xlink="http://www.w3.org/1999/xlink" content-type="dwc:year" xlink:type="simple">2025</named-content>; month: <named-content xmlns:xlink="http://www.w3.org/1999/xlink" content-type="dwc:month" xlink:type="simple">10</named-content>; day: <named-content xmlns:xlink="http://www.w3.org/1999/xlink" content-type="dwc:day" xlink:type="simple">8</named-content>; habitat: <named-content xmlns:xlink="http://www.w3.org/1999/xlink" content-type="dwc:habitat" xlink:type="simple">Primary dipterocarp rainforest</named-content>; <bold>Record Level:</bold> type: <named-content xmlns:xlink="http://www.w3.org/1999/xlink" content-type="dwc:type" xlink:type="simple">PhysicalObject</named-content>; institutionID: <named-content xmlns:xlink="http://www.w3.org/1999/xlink" content-type="dwc:institutionID" xlink:type="simple">UBD</named-content>; collectionID: <named-content xmlns:xlink="http://www.w3.org/1999/xlink" content-type="dwc:collectionID" xlink:type="simple">UBDM</named-content>; institutionCode: <named-content xmlns:xlink="http://www.w3.org/1999/xlink" content-type="dwc:institutionCode" xlink:type="simple">UBDM</named-content>; ownerInstitutionCode: <named-content xmlns:xlink="http://www.w3.org/1999/xlink" content-type="dwc:ownerInstitutionCode" xlink:type="simple">UBDM</named-content>; basisOfRecord: <named-content xmlns:xlink="http://www.w3.org/1999/xlink" content-type="dwc:basisOfRecord" xlink:type="simple">PreservedSpecimen</named-content>; <bold>Material Entity:</bold> preparations: <named-content xmlns:xlink="http://www.w3.org/1999/xlink" content-type="dwc:preparations" xlink:type="simple">aedeagus, dry mounted</named-content>; disposition: <named-content xmlns:xlink="http://www.w3.org/1999/xlink" content-type="dwc:disposition" xlink:type="simple">in collection of the Zoology Museum, Universiti Brunei Darussalam</named-content></p></list-item></list></tp:treatment-sec><tp:treatment-sec sec-type="Description"><title>Description</title><p>Habitus (Fig. <xref ref-type="fig" rid="F14221174">2</xref>). Total body length 1.37 mm. Shape of body ovoid (Fig. <xref ref-type="fig" rid="F14221174">2</xref>), pronotum barely wider than the elytra at the shoulders. Dorsum amber-coloured. Legs, mouth parts and antennomeres translucent yellowish- to amber-coloured. The underside is amber-coloured. The coxae are dark brown.</p><p><bold>Head</bold>. Well-developed subglobose eyes that are as wide as the first antennomere. Very distinct strong and dense puncturation on dorsal surface of the head separated by spaces that are as wide as the punctures themselves. Several punctures with short laterally directed recumbent setae. The antennae are clavate and covered with erect setae, densest and longest at the two basal and last three terminal segments. All antennomeres longer than wide, the 8<sup>th</sup>, 9<sup>th</sup> and 10<sup>th</sup> only marginally so.</p><p><bold>Pronotum</bold>. Broadest at the base, which is straight and very weakly emarginated before the rectangular posterior angles. Evenly curved sides from base to anterior angles in dorsal view. The base of the pronotum is straight. Pronotal puncturation dense, strong, distinct, punctures drop-shaped with tip orientated anteriorly, separated by interspaces that are, in longitudinal direction, as wide as the punctures themselves and in transverse direction, double the diameter of the punctures. Most punctures with short recumbent setae. Setae predominantly orientated posteriorly. Pronotum with several erect setae along lateral margins. Scutellum smooth.</p><p>Elytra broadest at the shoulders, roundly curved to apex. Elytral surface uniformly punctured and setose. Punctures separated predominantly by interspaces that are twice as wide as the punctures themselves, irregularly arranged, equipped with recumbent, posteriorly orientated setae, along lateral margins with several erect setae. The majority of elytral punctures are connected by transverse or oblique strigosity. Sutural stria extending in rostral direction approximately to basal third of elytra. Discal setae are arranged into an irregular grid-like pattern, separated by approximately 0.020-0.035 mm.</p><p><bold>Legs</bold>. Anterior tarsomere I distinctly dilated and elongate. Ratio of length of tarsomere I: tarsomeres II-V (without claws) of anterior tarsus : 0.4.</p><p>Aedeagus in lateral view (Fig. <xref ref-type="fig" rid="F14235665">4</xref>) strongly curved at the base, more elongate at the apex, the tip slightly curved upwards. In dorsal view, median lobe apically extended into a narrow, arrow-shaped tip, on either side of which the lateral branches of operculum protrude as spatulae (Fig. <xref ref-type="fig" rid="F14134930">3</xref>). The endophallus contains a symmetrical arrangement of two comma-shaped basal sclerites. The parameres do not extend beyond the lateral branches of operculum.</p></tp:treatment-sec><tp:treatment-sec sec-type="Diagnosis"><title>Diagnosis</title><p>The species of the genus <italic><tp:taxon-name><tp:taxon-name-part taxon-name-part-type="genus" reg="Dermatohomoeus">Dermatohomoeus</tp:taxon-name-part></tp:taxon-name></italic> are generally very uniform in their appearance, especially those that are of similar dorsal colour and body size. <italic><tp:taxon-name><tp:taxon-name-part taxon-name-part-type="genus" reg="Dermatohomoeus">Dermatohomoeus</tp:taxon-name-part> <tp:taxon-name-part taxon-name-part-type="species" reg="sagittarius">sagittarius</tp:taxon-name-part></tp:taxon-name></italic> sp. nov. differs from all known Asian species in the shape of the sclerites of the endophallus, which are comma-shaped, basal and symmetric. The tegmen has a backward orientated tooth on each side before the apex (Fig. <xref ref-type="fig" rid="F14134930">3</xref>), a feature shared with <italic><tp:taxon-name><tp:taxon-name-part taxon-name-part-type="genus" reg="Dermatohomoeus">D.</tp:taxon-name-part> <tp:taxon-name-part taxon-name-part-type="species" reg="rufus">rufus</tp:taxon-name-part></tp:taxon-name></italic> Daffner, 1988 from India.</p><sec sec-type="DNA barcode (holotype)"><title>DNA barcode (holotype)</title><p>BOLD accession number: TXEX082-26. In total, 3,346 high-quality reads were generated after applying stringent quality and length filters (<bold>Materials and Methods</bold>). Following clustering at 90% sequence identity, the largest cluster comprised 3,047 reads (91%), indicating minimal sample contamination. BLAST searches identified multiple matches to species belonging to the family <tp:taxon-name><tp:taxon-name-part taxon-name-part-type="family" reg="Leiodidae">Leiodidae</tp:taxon-name-part></tp:taxon-name>, with 100% query coverage, but &lt; 89% sequence identity:</p><p>5'AAACAAATGTTGGTAAAGAATTGGATCTCCACCTCCTGCAGGGTCAAAAAAGGAAGTATTTAGATTTCGATCTGTTAATAGTATAGTAATAGCACCAGCTAAAACTGGTAAAGATAAAAGCAATAAAAGAGCTGTAATAGCAACTGCTCATACAAATAAAGGTATTTTATCAAAAGTTATACCAGCTCTTCGTATATTAATAACTGTAGTAATAAAATTTACAGCTCCTAAAATAGAGGAGATACCAGCTAGATGTAGTCTAAAAATAGCTAAATCAACTGAAGATCCTCTATGGGCAATATTTGCAGATAGGGGAGGATAAACAGTTCATCCTGTACCTGCTCCATTTTCAACAATTCTTCTTATTAAAAGAAGTGTTAAGGAAGGGGGAAGTAATCAAAATCTTATATTATTTATTCGAGGAAATGCTATATCTGGGGCTCCAAGTATTAAAGGAACCAATCAATTACCAAAGCCTCCAATTATGATTGGCATAACTATAAAAAAAATTATAATAAAAGCATGAGCAGTAACAATTACATTATAAATTTGGTCATCTCCAATTAATCTTCCTGGAGTCCCTAATTCTGCTCGAATCAAAATTCTTAAAGAAGTTCCAACTATACCAGCTCAAGCACCAAAAATAAAGTATAAAGT3'.</p></sec></tp:treatment-sec><tp:treatment-sec sec-type="Etymology"><title>Etymology</title><p>The species epithet (<italic>sagittarius</italic> = archer) refers to the arrow-shaped tip of the median lobe.</p></tp:treatment-sec><tp:treatment-sec sec-type="Taxon discussion"><title>Taxon discussion</title><p>Although the shape of the aegeagus (Fig. <xref ref-type="fig" rid="F14134930">3</xref>) in <italic><tp:taxon-name><tp:taxon-name-part taxon-name-part-type="genus" reg="Dermatohomoeus">D.</tp:taxon-name-part> <tp:taxon-name-part taxon-name-part-type="species" reg="sagittarius">sagittarius</tp:taxon-name-part></tp:taxon-name></italic> is diagnostic, several other Asian species have a somewhat similar overall structure. Here, we articulate the salient differences.</p><p><italic><tp:taxon-name><tp:taxon-name-part taxon-name-part-type="genus" reg="Dermatohomoeus">D.</tp:taxon-name-part> <tp:taxon-name-part taxon-name-part-type="species" reg="balkei">balkei</tp:taxon-name-part></tp:taxon-name></italic> Švec, 2009, <italic><tp:taxon-name><tp:taxon-name-part taxon-name-part-type="genus" reg="Dermatohomoeus">D.</tp:taxon-name-part> <tp:taxon-name-part taxon-name-part-type="species" reg="fulvus">fulvus</tp:taxon-name-part></tp:taxon-name></italic> Daffner, 1986, <italic><tp:taxon-name><tp:taxon-name-part taxon-name-part-type="genus" reg="Dermatohomoeus">D.</tp:taxon-name-part> <tp:taxon-name-part taxon-name-part-type="species" reg="guineensis">guineensis</tp:taxon-name-part></tp:taxon-name></italic> Hlisnikovský, 1963 and <italic><tp:taxon-name><tp:taxon-name-part taxon-name-part-type="genus" reg="Dermatohomoeus">D.</tp:taxon-name-part> <tp:taxon-name-part taxon-name-part-type="species" reg="kaszabi">kaszabi</tp:taxon-name-part></tp:taxon-name></italic> Hlisnikovský, 1963 from New Guinea and <italic><tp:taxon-name><tp:taxon-name-part taxon-name-part-type="genus" reg="Dermatohomoeus">D.</tp:taxon-name-part> <tp:taxon-name-part taxon-name-part-type="species" reg="longicornis">longicornis</tp:taxon-name-part></tp:taxon-name></italic> Daffner, 1988, <italic><tp:taxon-name><tp:taxon-name-part taxon-name-part-type="genus" reg="Dermatohomoeus">D.</tp:taxon-name-part> <tp:taxon-name-part taxon-name-part-type="species" reg="obscuratus">obscuratus</tp:taxon-name-part></tp:taxon-name></italic> Daffner, 1988 and <italic><tp:taxon-name><tp:taxon-name-part taxon-name-part-type="genus" reg="Dermatohomoeus">D.</tp:taxon-name-part> <tp:taxon-name-part taxon-name-part-type="species" reg="rufus">rufus</tp:taxon-name-part></tp:taxon-name></italic> Daffner, 1988 from India and <italic><tp:taxon-name><tp:taxon-name-part taxon-name-part-type="genus" reg="Dermatohomoeus">D.</tp:taxon-name-part> <tp:taxon-name-part taxon-name-part-type="species" reg="punctatus">punctatus</tp:taxon-name-part></tp:taxon-name></italic> Daffner, 1988 from Thailand all have a median lobe with a more rectangular, spear-shaped point and more rectangular at the base. In <italic><tp:taxon-name><tp:taxon-name-part taxon-name-part-type="genus" reg="Dermatohomoeus">D.</tp:taxon-name-part> <tp:taxon-name-part taxon-name-part-type="species" reg="balkei">balkei</tp:taxon-name-part></tp:taxon-name></italic>, the ligulae are less round on the outside and lack the 90° angles facing towards each other. In <italic><tp:taxon-name><tp:taxon-name-part taxon-name-part-type="genus" reg="Dermatohomoeus">D.</tp:taxon-name-part> <tp:taxon-name-part taxon-name-part-type="species" reg="fulvus">fulvus</tp:taxon-name-part></tp:taxon-name></italic>, the ligulae do not touch each other in the middle and are slightly bottle-shaped with inclinations at about 2/3 of the length. In <italic><tp:taxon-name><tp:taxon-name-part taxon-name-part-type="genus" reg="Dermatohomoeus">D.</tp:taxon-name-part> <tp:taxon-name-part taxon-name-part-type="species" reg="guineensis">guineensis</tp:taxon-name-part></tp:taxon-name></italic>, the ligulae are more bottle-shaped with inclinations at about 2/3 of the length. In <italic><tp:taxon-name><tp:taxon-name-part taxon-name-part-type="genus" reg="Dermatohomoeus">D.</tp:taxon-name-part> <tp:taxon-name-part taxon-name-part-type="species" reg="kaszabi">kaszabi</tp:taxon-name-part></tp:taxon-name></italic>, the ligulae are more parallel to each other, instead of facing more outwards and are more rectangular and bottle-shaped with inclinations at about 2/3 of the length. In <italic><tp:taxon-name><tp:taxon-name-part taxon-name-part-type="genus" reg="Dermatohomoeus">D.</tp:taxon-name-part> <tp:taxon-name-part taxon-name-part-type="species" reg="longicornis">longicornis</tp:taxon-name-part></tp:taxon-name></italic> and <italic><tp:taxon-name><tp:taxon-name-part taxon-name-part-type="genus" reg="Dermatohomoeus">D.</tp:taxon-name-part> <tp:taxon-name-part taxon-name-part-type="species" reg="obscuratus">obscuratus</tp:taxon-name-part></tp:taxon-name></italic>, the ligulae lack the hook-like shapes on the outer sides and are more rectangular and bottle-shaped with inclinations at about 2/3 of the length. In <italic><tp:taxon-name><tp:taxon-name-part taxon-name-part-type="genus" reg="Dermatohomoeus">D.</tp:taxon-name-part> <tp:taxon-name-part taxon-name-part-type="species" reg="rufus">rufus</tp:taxon-name-part></tp:taxon-name></italic>, the ligulae are much longer, surpassing the parameres.</p></tp:treatment-sec><tp:treatment-sec><!--Section generated to contain objects referenced in tp:taxon-treatment.--><fig id="F14221174" position="float" orientation="portrait"><object-id xmlns:xlink="http://www.w3.org/1999/xlink" content-type="arpha" xlink:type="simple">6F25479C-4795-5F17-8C93-6E473BC576A8</object-id><object-id xmlns:xlink="http://www.w3.org/1999/xlink" content-type="doi" xlink:type="simple">10.3897/BDJ.14.e202669.figure1</object-id><label>Figure 2.</label><caption><p><italic><tp:taxon-name><tp:taxon-name-part taxon-name-part-type="genus" reg="Dermatohomoeus">Dermatohomoeus</tp:taxon-name-part> <tp:taxon-name-part taxon-name-part-type="species" reg="sagittarius">sagittarius</tp:taxon-name-part></tp:taxon-name></italic> sp. nov., habitus, dorsal view.</p></caption><graphic xmlns:xlink="http://www.w3.org/1999/xlink" xlink:href="bdj-14-e202669-g002.png" position="float" id="oo_1637401.png" orientation="portrait" xlink:type="simple"><uri content-type="original_file" xlink:type="simple">https://binary.pensoft.net/fig/1637401</uri></graphic></fig><fig id="F14235665" position="float" orientation="portrait"><object-id xmlns:xlink="http://www.w3.org/1999/xlink" content-type="arpha" xlink:type="simple">3D793E87-67C0-5A68-9D2B-F231296EA600</object-id><object-id xmlns:xlink="http://www.w3.org/1999/xlink" content-type="doi" xlink:type="simple">10.3897/BDJ.14.e202669.figure4</object-id><label>Figure 4.</label><caption><p><italic><tp:taxon-name><tp:taxon-name-part taxon-name-part-type="genus" reg="Dermatohomoeus">Dermatohomoeus</tp:taxon-name-part> <tp:taxon-name-part taxon-name-part-type="species" reg="sagittarius">sagittarius</tp:taxon-name-part></tp:taxon-name></italic> sp. nov., holotype: aedeagus, lateral view.</p></caption><graphic xmlns:xlink="http://www.w3.org/1999/xlink" xlink:href="bdj-14-e202669-g004.png" position="float" id="oo_1659112.png" orientation="portrait" xlink:type="simple"><uri content-type="original_file" xlink:type="simple">https://binary.pensoft.net/fig/1659112</uri></graphic></fig><fig id="F14134930" position="float" orientation="portrait"><object-id xmlns:xlink="http://www.w3.org/1999/xlink" content-type="arpha" xlink:type="simple">654CE677-0FCE-5BB4-BC2E-A72C31C803D5</object-id><object-id xmlns:xlink="http://www.w3.org/1999/xlink" content-type="doi" xlink:type="simple">10.3897/BDJ.14.e202669.figure4</object-id><label>Figure 3.</label><caption><p><italic><tp:taxon-name><tp:taxon-name-part taxon-name-part-type="genus" reg="Dermatohomoeus">Dermatohomoeus</tp:taxon-name-part> <tp:taxon-name-part taxon-name-part-type="species" reg="sagittarius">sagittarius</tp:taxon-name-part></tp:taxon-name></italic> sp. nov., holotype: aedeagus, dorsal view.</p></caption><graphic xmlns:xlink="http://www.w3.org/1999/xlink" xlink:href="bdj-14-e202669-g003.jpg" position="float" id="oo_1589786.jpg" orientation="portrait" xlink:type="simple"><uri content-type="original_file" xlink:type="simple">https://binary.pensoft.net/fig/1589786</uri></graphic></fig></tp:treatment-sec></tp:taxon-treatment>
